# Supplementary material for: Comparative Mitogenomic Analysis of Heptageniid Mayflies (Insecta: Ephemeroptera): Conserved Intergenic Spacer and tRNA Gene Duplication
Source: Insects. 2021 Feb 16;12(2):170. doi: 10.3390/insects12020170 (PMC7920270; doi:10.3390/insects12020170)
Supplement: Supplementary file 1 [file insects-12-00170-s001.zip]

Archive with 6 entries (5 files):
- Supplementary Materials/
- Supplementary Materials/Table S1.docx
- Supplementary Materials/Table S2.docx
- Supplementary Materials/Table S3.docx
- Supplementary Materials/Table S4.docx
- Supplementary Materials/Table S5.docx
